# Supplementary material for: Peritoneal Administration of a Subunit Vaccine Encapsulated in a Nanodelivery System Not Only Augments Systemic Responses against SARS-CoV-2 but Also Stimulates Responses in the Respiratory Tract
Source: Viruses. 2021 Nov 2;13(11):2202. doi: 10.3390/v13112202 (PMC8617950; doi:10.3390/v13112202)
Supplement: Supplementary file 1 [file viruses-13-02202-s001.zip]

Archive with 1 entries (1 files):
- viruses-1391776-supplementary.pdf
